# Supplementary material for: First Experimental Evidence for Reversibility of Ammonia Loss from Asparagine
Source: Int J Mol Sci. 2022 Jul 28;23(15):8371. doi: 10.3390/ijms23158371 (PMC9368827; doi:10.3390/ijms23158371)
Supplement: Supplementary file 1 [file ijms-23-08371-s001.zip]

Archive with 1 entries (1 files):
- ijms-1804868-supplementary.pdf
